# Supplementary material for: Impact of temperature and imported cases on the spread and control of dengue fever: Case study of 2019 dengue fever epidemic in Guangzhou and Jinghong cities, China
Source: PLoS Negl Trop Dis. 2025 Sep 22;19(9):e0013472. doi: 10.1371/journal.pntd.0013472 (PMC12453222; doi:10.1371/journal.pntd.0013472)
Supplement: S2 File — (XLSX) [file pntd.0013472.s002.xlsx]

## Sheet: Sheet1
Relevant data of Guangzhou and Jinghong from July 15th to November 20th, 2019
Date	N(Guangzhou)	N(Jinghong)	Aquatic larvae(Guangzhou)	Aquatic larvae(Jinghong)	Adult mosquito(Guangzhou)	Adult mosquito(Jinghong)	DMT(Guangzhou)	DMT(Jinghong)	DTR(Guangzhou)	DTR(Jinghong)
2019-07-15	3	0	1.12369e+10	7.71605e+07	6.18248e+08	8.38442e+06	31	21	8	8
2019-07-16	2	0	1.15113e+10	8.393e+07	6.39642e+08	8.72532e+06	32	21	8	8
2019-07-17	4	0	1.1873e+10	9.20194e+07	6.61725e+08	9.12103e+06	32.5	22	9	8
2019-07-18	0	0	1.21427e+10	1.01165e+08	6.83397e+08	9.57676e+06	33.5	22	9	10
2019-07-19	0	0	1.26632e+10	1.08125e+08	7.03943e+08	1.0026e+07	31	21.5	10	7
2019-07-20	2	0	1.31006e+10	1.09129e+08	7.21106e+08	1.0375e+07	31	19.5	8	5
2019-07-21	8	1	1.33547e+10	1.06557e+08	7.34736e+08	1.06358e+07	30	19.5	6	5
2019-07-22	4	4	1.35139e+10	1.04052e+08	7.44954e+08	1.08711e+07	28.5	19	7	4
2019-07-23	3	2	1.34858e+10	1.016e+08	7.50496e+08	1.10785e+07	28	19	6	6
2019-07-24	1	10	1.34762e+10	1.01109e+08	7.54713e+08	1.12958e+07	29	19.5	6	7
2019-07-25	4	5	1.36446e+10	1.02119e+08	7.63147e+08	1.15229e+07	30.5	19.5	7	7
2019-07-26	0	0	1.39093e+10	1.02227e+08	7.76047e+08	1.17225e+07	31.5	19	7	8
2019-07-27	2	4	1.41419e+10	1.05164e+08	7.90712e+08	1.19547e+07	32	20.5	8	9
2019-07-28	6	0	1.45742e+10	1.15342e+08	8.05643e+08	1.23118e+07	31.5	22	5	10
2019-07-29	5	0	1.49073e+10	1.24936e+08	8.18492e+08	1.26922e+07	31	21	8	6
2019-07-30	0	3	1.50891e+10	1.26364e+08	8.27758e+08	1.29595e+07	30	19.5	8	7
2019-07-31	0	4	1.51535e+10	1.24242e+08	8.33781e+08	1.31582e+07	28.5	19.5	3	7
2019-08-01	0	7	1.50187e+10	1.2707e+08	8.35248e+08	1.34181e+07	26.5	21	3	10
2019-08-02	7	3	1.48843e+10	1.33557e+08	8.34907e+08	1.37406e+07	27.5	21	5	12
2019-08-03	1	5	1.48747e+10	1.37634e+08	8.35154e+08	1.40364e+07	27.5	20.5	5	9
2019-08-04	6	6	1.49312e+10	1.37124e+08	8.36655e+08	1.42604e+07	29.5	19.5	9	7
2019-08-05	1	5	1.51501e+10	1.33288e+08	8.42667e+08	1.44144e+07	31	19	10	6
2019-08-06	3	3	1.54342e+10	1.36894e+08	8.49653e+08	1.46548e+07	31	21.5	10	9
2019-08-07	7	12	1.55704e+10	1.42265e+08	8.55044e+08	1.49307e+07	30.5	20	9	6
2019-08-08	13	21	1.56035e+10	1.43989e+08	8.61815e+08	1.51521e+07	32	20.5	10	9
2019-08-09	6	20	1.55685e+10	1.50403e+08	8.71034e+08	1.54411e+07	34	21.5	8	9
2019-08-10	4	35	1.57239e+10	1.57095e+08	8.82355e+08	1.575e+07	34	21	8	8
2019-08-11	8	12	1.60543e+10	1.62828e+08	8.95222e+08	1.60549e+07	31.5	21.5	7	13
2019-08-12	0	15	1.63938e+10	1.69262e+08	9.07568e+08	1.6381e+07	32.5	21.5	9	13
2019-08-13	0	15	1.66669e+10	1.8016e+08	9.16817e+08	1.67895e+07	31.5	23	9	12
2019-08-14	0	24	1.66627e+10	1.86694e+08	9.24321e+08	1.71635e+07	32.5	21	9	10
2019-08-15	6	14	1.68909e+10	1.85688e+08	9.30796e+08	1.74147e+07	31	21	10	10
2019-08-16	5	21	1.69509e+10	1.85637e+08	9.34061e+08	1.76586e+07	30.5	21	9	14
2019-08-17	10	12	1.68539e+10	1.90001e+08	9.33657e+08	1.79496e+07	29	22	6	12
2019-08-18	7	16	1.67001e+10	1.95324e+08	9.3101e+08	1.82578e+07	28.5	21.5	5	11
2019-08-19	5	20	1.67461e+10	2.04082e+08	9.31179e+08	1.8618e+07	30.5	23	7	10
2019-08-20	7	21	1.68903e+10	2.10565e+08	9.34211e+08	1.89658e+07	31	21.5	8	7
2019-08-21	13	20	1.70561e+10	2.06864e+08	9.38913e+08	1.9161e+07	31	20.5	6	11
2019-08-22	8	32	1.6734e+10	1.97852e+08	9.43471e+08	1.92521e+07	31.5	19.5	9	7
2019-08-23	10	26	1.67793e+10	1.85266e+08	9.5087e+08	1.92531e+07	31	18.5	8	7
2019-08-24	6	26	1.63519e+10	1.74872e+08	9.57249e+08	1.92323e+07	32.5	19	11	12
2019-08-25	0	30	1.68306e+10	1.74118e+08	9.65317e+08	1.92967e+07	28.5	20.5	9	13
2019-08-26	11	22	1.72962e+10	1.87038e+08	9.72489e+08	1.9533e+07	27	22.5	6	11
2019-08-27	1	26	1.73929e+10	1.90427e+08	9.75724e+08	1.96941e+07	29.5	19	7	6
2019-08-28	6	34	1.75545e+10	1.86183e+08	9.79973e+08	1.97413e+07	31.5	20.5	9	9
2019-08-29	0	27	1.77182e+10	1.90237e+08	9.85166e+08	1.98772e+07	31.5	21	9	8
2019-08-30	9	22	1.79339e+10	1.82986e+08	9.88879e+08	1.9883e+07	28.5	17.5	5	5
2019-08-31	7	29	1.77937e+10	1.64363e+08	9.86623e+08	1.96976e+07	29	16.5	6	5
2019-09-01	12	58	1.75793e+10	1.52022e+08	9.82045e+08	1.95345e+07	29	18	10	6
2019-09-02	11	51	1.72457e+10	1.40918e+08	9.74646e+08	1.93499e+07	28.5	16	7	4
2019-09-03	12	71	1.69744e+10	1.31097e+08	9.66381e+08	1.91473e+07	28	17.5	8	9
2019-09-04	9	133	1.70309e+10	1.25125e+08	9.61746e+08	1.89859e+07	28.5	17	7	10
2019-09-05	0	80	1.70746e+10	1.21762e+08	9.57987e+08	1.88409e+07	29.5	18	7	4
2019-09-06	11	70	1.71667e+10	1.26596e+08	9.56748e+08	1.87859e+07	30	19.5	10	7
2019-09-07	0	95	1.73025e+10	1.38886e+08	9.58633e+08	1.88264e+07	31	20.5	10	9
2019-09-08	12	85	1.74831e+10	1.49838e+08	9.62261e+08	1.88893e+07	31.5	20	9	4
2019-09-09	8	94	1.76106e+10	1.4938e+08	9.65123e+08	1.8857e+07	30.5	18	7	2
2019-09-10	22	88	1.7624e+10	1.51505e+08	9.67347e+08	1.88499e+07	31	20.5	8	7
2019-09-11	14	113	1.76843e+10	1.55477e+08	9.70617e+08	1.88836e+07	32	19	8	4
2019-09-12	16	106	1.77775e+10	1.55105e+08	9.7437e+08	1.88771e+07	32	19.5	8	7
2019-09-13	11	123	1.76538e+10	1.60207e+08	9.78565e+08	1.89368e+07	32.5	20.5	7	9
2019-09-14	14	78	1.78711e+10	1.6955e+08	9.83402e+08	1.90678e+07	28	21	8	8
2019-09-15	16	82	1.79515e+10	1.74463e+08	9.85869e+08	1.91794e+07	29	20	8	10
2019-09-16	15	85	1.79232e+10	1.7108e+08	9.86307e+08	1.92032e+07	30.5	19	7	12
2019-09-17	21	70	1.78966e+10	1.672e+08	9.8569e+08	1.92059e+07	30.5	19.5	7	11
2019-09-18	9	50	1.7873e+10	1.58375e+08	9.84695e+08	1.91307e+07	31	17	8	6
2019-09-19	18	55	1.78043e+10	1.5252e+08	9.82174e+08	1.90555e+07	30	19.5	8	7
2019-09-20	16	55	1.73755e+10	1.42891e+08	9.74248e+08	1.88566e+07	29	14.5	8	5
2019-09-21	0	45	1.67973e+10	1.23091e+08	9.62606e+08	1.82749e+07	29	12.5	8	5
2019-09-22	24	40	1.62264e+10	1.09088e+08	9.497e+08	1.77696e+07	27.5	15.5	7	9
2019-09-23	14	34	1.55682e+10	9.82157e+07	9.34992e+08	1.74081e+07	27.5	14	9	10
2019-09-24	24	25	1.4991e+10	8.6684e+07	9.20086e+08	1.68914e+07	27.5	13	11	8
2019-09-25	22	26	1.45159e+10	7.67112e+07	9.05724e+08	1.63559e+07	27	13.5	12	3
2019-09-26	11	34	1.42137e+10	6.89188e+07	8.9267e+08	1.59108e+07	27.5	14	11	8
2019-09-27	26	32	1.41136e+10	6.25923e+07	8.81752e+08	1.55091e+07	28	14	12	10
2019-09-28	14	41	1.41097e+10	5.75957e+07	8.72566e+08	1.51428e+07	28.5	14.5	11	13
2019-09-29	19	45	1.4238e+10	5.6554e+07	8.65699e+08	1.48882e+07	29	16.5	12	13
2019-09-30	16	25	1.44815e+10	6.16015e+07	8.61572e+08	1.47521e+07	29	18	12	12
2019-10-01	15	39	1.47584e+10	7.02424e+07	8.59743e+08	1.46654e+07	30.5	18.5	11	11
2019-10-02	16	27	1.4989e+10	7.85842e+07	8.59113e+08	1.45898e+07	30.5	18.5	11	9
2019-10-03	0	30	1.51131e+10	8.66198e+07	8.58351e+08	1.45326e+07	30	19	8	10
2019-10-04	10	25	1.5098e+10	9.2833e+07	8.56321e+08	1.44859e+07	30	18.5	10	9
2019-10-05	17	17	1.50496e+10	8.98458e+07	8.53826e+08	1.43225e+07	30	15	10	6
2019-10-06	20	15	1.50853e+10	8.52609e+07	8.52529e+08	1.41364e+07	30	17.5	8	7
2019-10-07	24	25	1.50155e+10	8.62676e+07	8.50107e+08	1.40534e+07	27.5	18	7	8
2019-10-08	30	15	1.49464e+10	8.58961e+07	8.47495e+08	1.39613e+07	28.5	17	7	10
2019-10-09	18	13	1.49274e+10	8.45028e+07	8.4551e+08	1.3859e+07	26.5	17.5	7	9
2019-10-10	25	21	1.48816e+10	8.42034e+07	8.43242e+08	1.37749e+07	28.5	17.5	7	9
2019-10-11	19	18	1.48986e+10	8.28953e+07	8.41927e+08	1.36795e+07	29.5	17	9	8
2019-10-12	15	20	1.49634e+10	7.91666e+07	8.41737e+08	1.35405e+07	30	16	10	6
2019-10-13	24	9	1.48264e+10	7.4478e+07	8.39309e+08	1.33717e+07	27	16	6	6
2019-10-14	16	7	1.44965e+10	6.81161e+07	8.3363e+08	1.30933e+07	27.5	13.5	5	5
2019-10-15	21	14	1.41428e+10	6.03103e+07	8.26892e+08	1.26811e+07	27	13	6	4
2019-10-16	14	12	1.38578e+10	5.54409e+07	8.19932e+08	1.23696e+07	26	15.5	6	5
2019-10-17	18	18	1.34607e+10	5.17094e+07	8.11861e+08	1.212e+07	26	14	8	6
2019-10-18	17	10	1.29385e+10	4.80153e+07	8.0193e+08	1.18561e+07	25.5	15	9	10
2019-10-19	26	23	1.25336e+10	4.81843e+07	7.92413e+08	1.16929e+07	26.5	17	9	10
2019-10-20	9	14	1.21021e+10	4.93168e+07	7.82699e+08	1.15597e+07	26	16	10	10
2019-10-21	19	14	1.15338e+10	5.11399e+07	7.71947e+08	1.14367e+07	25.5	17.5	11	11
2019-10-22	16	17	1.10985e+10	5.48075e+07	7.61733e+08	1.13508e+07	25	17.5	8	9
2019-10-23	12	8	1.10848e+10	5.55864e+07	7.5466e+08	1.12311e+07	26.5	16	7	12
2019-10-24	0	15	1.12823e+10	5.53896e+07	7.50297e+08	1.11025e+07	26	17	6	10
2019-10-25	14	9	1.14759e+10	5.91154e+07	7.47066e+08	1.10363e+07	26	18.5	8	9
2019-10-26	10	10	1.15202e+10	6.28567e+07	7.43427e+08	1.09894e+07	24.5	17.5	5	9
2019-10-27	0	16	1.12529e+10	6.50026e+07	7.3745e+08	1.09391e+07	24.5	18	7	6
2019-10-28	0	16	1.05481e+10	6.34674e+07	7.28179e+08	1.08283e+07	20.5	15	5	8
2019-10-29	9	16	9.67664e+09	5.75725e+07	7.17021e+08	1.06039e+07	22.5	14	11	12
2019-10-30	11	17	8.93242e+09	5.16361e+07	7.06067e+08	1.03245e+07	22.5	13.5	9	13
2019-10-31	7	13	8.64121e+09	4.65904e+07	6.97463e+08	1.00525e+07	23	14	6	12
2019-11-01	5	18	8.87849e+09	4.24924e+07	6.92875e+08	9.80841e+06	26	14	12	14
2019-11-02	8	15	9.34057e+09	3.96118e+07	6.91377e+08	9.60338e+06	26.5	15	11	12
2019-11-03	11	4	9.90252e+09	3.81547e+07	6.92411e+08	9.44827e+06	27	15.5	8	9
2019-11-04	0	3	1.00846e+10	3.6513e+07	6.91723e+08	9.27831e+06	25.5	14.5	7	7
2019-11-05	14	0	9.65985e+09	3.4682e+07	6.8615e+08	9.09633e+06	23.5	15	7	6
2019-11-06	9	1	8.95352e+09	3.30544e+07	6.77866e+08	8.91615e+06	22.5	14.5	11	9
2019-11-07	0	1	8.4109e+09	3.06431e+07	6.69735e+08	8.66737e+06	23.5	13	9	6
2019-11-08	0	1	8.12651e+09	2.80663e+07	6.63031e+08	8.3912e+06	23	13.5	8	9
2019-11-09	5	1	7.74361e+09	2.64038e+07	6.55917e+08	8.17571e+06	22	14.5	10	11
2019-11-10	10	4	7.20661e+09	2.45664e+07	6.47613e+08	7.79296e+06	22	11.5	12	3
2019-11-11	8	6	6.7938e+09	2.29431e+07	6.39689e+08	7.42987e+06	23	14.5	12	9
2019-11-12	3	3	6.63437e+09	2.36358e+07	6.33332e+08	7.30871e+06	23	16.5	10	7
2019-11-13	0	1	7.04176e+09	2.34598e+07	6.31246e+08	7.07089e+06	25	11.5	10	3
2019-11-14	2	3	7.35706e+09	2.12574e+07	6.29904e+08	6.69317e+06	23	11.5	6	7
2019-11-15	3	5	7.06786e+09	2.04911e+07	6.24707e+08	6.46148e+06	22	15.5	10	11
2019-11-16	5	6	6.76885e+09	2.09238e+07	6.1896e+08	6.35993e+06	22.5	15.5	7	13
2019-11-17	8	4	6.78551e+09	2.12797e+07	6.15201e+08	6.25852e+06	24.5	15.5	11	15
2019-11-18	3	1	6.80201e+09	2.04311e+07	6.11882e+08	5.91096e+06	21.5	11.5	9	7
2019-11-19	0	3	6.34385e+09	1.87371e+07	6.05161e+08	5.53217e+06	19	13	8	10
2019-11-20	0	0	5.68501e+09	1.75805e+07	5.95868e+08	5.36987e+06	20	14	10	10
N- number of new cases; Aquatic larvae- the number of the aquatic-period larvae obtained by dynamic model; Adult mosquito-the number of the adult mosquito obtained by dynamic model.
The weekly average data of Guangzhou and the weekly average mosquito vector monitoring data of Panyu District
Week	N	B	BI	A	MOI
1	3	12.2689	8.29	6.804	3.31
2	3	13.8208	7.41	7.69387	3.47
3	3	14.9798	7.09	8.31714	3.31
4	6	15.5864	12.02	8.65398	3.27
5	4	16.7313	10.71	9.25461	3.5
6	7	16.7698	12.86	9.45887	3.35
7	7	17.6098	13.53	9.81557	2.92
8	8	17.1826	14.89	9.62629	2.7
9	14	17.739	9.29	9.75042	3.38
10	15	17.4138	12.82	9.7506	3.48
11	19	14.5357	7.03	8.96213	3.96
12	13	14.9393	7.4	8.57351	3.65
13	22	14.9228	6.6	8.4419	1.88
14	17	13.3617	7.6	8.09908	2.3
15	10	11.3212	6.04	7.52368	3.04
16	7	9.41714	5.9	7.03628	2.04
N-weekly average number of new cases in Guangzhou; B- the weekly average number of aquatic-period larvae in Guangzhou /1000000000；
A-the weekly average number of adult mosquito in Guangzhou /100000000.
Weekly BI and MOI in Panyu District
